# Supplementary material for: In Vitro Fermentation of Beechwood Lignin–Carbohydrate Complexes Provides Evidence for Utilization by Gut Bacteria
Source: Nutrients. 2023 Jan 1;15(1):220. doi: 10.3390/nu15010220 (PMC9824187; doi:10.3390/nu15010220)
Supplement: Supplementary file 1 [file nutrients-15-00220-s001.zip]

Archive with 1 entries (1 files):
- nutrients-2083940-supplementary.pdf
